# Supplementary material for: Effects of Fermentation with Tetragenococcus halophilus and Zygosaccharomyces rouxii on the Volatile Profiles of Soybean Protein Hydrolysates
Source: Foods. 2023 Dec 18;12(24):4513. doi: 10.3390/foods12244513 (PMC10742455; doi:10.3390/foods12244513)
Supplement: Supplementary file 1 [file foods-12-04513-s001.zip]

Archive with 1 entries (1 files):
- foods-2746913-supplementary.pdf
